# Supplementary material for: Independent Validation of a Deep Learning nnU-Net Tool for Neuroblastoma Detection and Segmentation in MR Images
Source: Cancers (Basel). 2023 Mar 6;15(5):1622. doi: 10.3390/cancers15051622 (PMC10000775; doi:10.3390/cancers15051622)
Supplement: Supplementary file 1 [file cancers-15-01622-s001.zip]

Archive with 3 entries (3 files):
- cancers-2203203-supplementary-Table S1.pdf
- cancers-2203203-supplementary-Table S2.pdf
- cancers-2203203-supplementary-Table S3.pdf
